# Supplementary material for: Physicochemical and Perceived Olfactory Changes in Black Soldier Fly (Hermetia illucens) Larvae Oil Under Domestic Cooking Temperatures
Source: Foods. 2025 Jun 30;14(13):2333. doi: 10.3390/foods14132333 (PMC12249279; doi:10.3390/foods14132333)
Supplement: Supplementary file 1 [file foods-14-02333-s001.zip]

Archive with 1 entries (1 files):
- foods-3701493-supplementary.pdf
